# Supplementary material for: A new species of Peltidium Philippi, 1839 (Crustacea, Copepoda, Harpacticoida) from the Pacific coast of Mexico
Source: Zookeys. 2013 Aug 20;(325):21–32. doi: 10.3897/zookeys.325.5726 (PMC3760137; doi:10.3897/zookeys.325.5726)
Supplement: XML Treatment for Peltidium nayarit [file zookeys.325.5726-treatment1.xml]

<!DOCTYPE tp:taxon-treatment
  PUBLIC "-//TaxonX//DTD Taxonomic Treatment Publishing DTD v0 20100105//EN" "tax-treatment-NSO.dtd">
<tp:taxon-treatment xmlns:tp="http://www.plazi.org/taxpub"><tp:treatment-meta><mixed-citation publication-type="journal"><person-group><name><surname>Suárez-Morales</surname><given-names>Eduardo</given-names></name><name><surname>Jarquín-González</surname><given-names>Jani</given-names></name></person-group><article-title>A new species of <italic>Peltidium</italic> Philippi, 1839  (Crustacea, Copepoda, Harpacticoida)  from the Pacific coast of Mexico</article-title><source>Zookeys</source><day>20</day><month>8</month><year>2013</year><volume>2013</volume><issue>325</issue><fpage>21</fpage><lpage>32</lpage><pub-id pub-id-type="doi">10.3897/zookeys.325.5726</pub-id></mixed-citation></tp:treatment-meta><tp:nomenclature><tp:taxon-name>
                            <tp:taxon-name-part taxon-name-part-type="genus">Peltidium</tp:taxon-name-part>
                            <tp:taxon-name-part taxon-name-part-type="species">nayarit</tp:taxon-name-part>
                            <object-id xmlns:xlink="http://www.w3.org/1999/xlink" xlink:type="simple">http://zoobank.org/A29D34BE-E213-4840-828D-E39DEEC78E22</object-id>
                            <object-id xmlns:xlink="http://www.w3.org/1999/xlink" xlink:type="simple">http://species-id.net/wiki/Peltidium_nayarit</object-id>
                        </tp:taxon-name><tp:taxon-status xmlns:xlink="http://www.w3.org/1999/xlink" xlink:type="simple">sp. n.</tp:taxon-status><xref ref-type="fig" rid="F2">Figs 2</xref><xref ref-type="fig" rid="F3">–</xref><xref ref-type="fig" rid="F4">4</xref></tp:nomenclature><tp:treatment-sec sec-type="Type material"><title>Type material.</title><p>Adult female holotype (ECO-CHZ-08979) partially dissected, mounted on glycerine sealed with Entellan®, Playa Careyeros, Nayarit, Mexico, coll. Jani Jarquín-González, Patricia Salazar and Ramiro Gallardo, March 23, 2013, depth=2–3 m, algal patch from coral rock. Paratypes: three adult females, partially dissected, slides, mounted in glycerine sealed with EntellanÒ, same site, date, and collector (ECO-<!--PageBreak-->CHZ-08980), seven undissected adult female specimens preserved in ethanol, vial (ECO-CHZ-08981), same site, date and collector. Two undissected adult females (USNM-1221050), same sampling data.</p><!--PageBreak--></tp:treatment-sec><tp:treatment-sec sec-type="Type locality"><title>Type locality.</title><p>Playa Careyeros (<named-content xmlns:xlink="http://www.w3.org/1999/xlink" content-type="dwc:verbatimCoordinates" xlink:type="simple">20°46'59.46"N, 105°30'35.48"W</named-content>), state of Nayarit, central part of the Pacific coast of Mexico.</p></tp:treatment-sec><tp:treatment-sec sec-type="Etymology"><title>Etymology.</title><p>The species is named after the Mexican state of Nayarit, where this species was originally collected. The name of the species is a noun used in apposition.</p></tp:treatment-sec><tp:treatment-sec sec-type="Descriptions"><title>Descriptions.</title><p><italic>Female</italic>: Body (<xref ref-type="fig" rid="F2">Fig. 2A</xref>) broad, dorsoventrally flattened, arched along longitudinal axis. Cephalosome accounting for about half the body length, with its greatest width at first pedigerous somite, behind which the body gradually tapers posteriorly. Epimera of genital somite and preceding somite pointed and backwardly directed. Length of holotype: 1.03 mm measured from tip of rostrum to posterior margin of anal somite. Length range of type females from 0.93 mm to 1.05 mm, average length 0.96 mm, <italic>n</italic>=16. Rostrum fused to cephalosome, broad, downwardly directed.</p><fig id="F2" position="float" orientation="portrait"><label>Figure 2.</label><caption><p><italic><tp:taxon-name>Peltidium nayarit</tp:taxon-name></italic> sp. n., from Playa Careyeros, Nayarit, Mexican Pacific. <bold>A</bold> adult female, habitus, dorsal view, showing detail of ornamentation of epimeral processes of cephalothorax <bold>B</bold> antennule <bold>C</bold> antenna <bold>D</bold> mandible <bold>E</bold> maxillule <bold>F</bold> maxilla. Scales bars: <bold>A</bold>= 250 μm, <bold>B–F</bold>=100 μm.</p></caption><graphic xmlns:xlink="http://www.w3.org/1999/xlink" xlink:href="ZooKeys-325-021-g002.jpg" position="float" orientation="portrait" xlink:type="simple"/></fig><p>Cephalosome with a few small, sparsely distributed sensilla on lateral margins (<xref ref-type="fig" rid="F2">Fig. 2A</xref>), posterior margin smooth. Succeeding prosomites, bearing legs 2-4, with flat, laterally expanded subtriangular margins ornamented with a mixed pattern of long and minute spinules (detail in <xref ref-type="fig" rid="F2">Fig. 2A</xref>). First urosomite, bearing leg 5, slightly longer than succeeding genital double-somite; posterior margin of genital double-somite smooth. Anal somite with rounded posterior margin; somite naked in dorsal view, but with a row of long setae along ventral margin (<xref ref-type="fig" rid="F3">Fig. 3B</xref>). Anal area moderately deep, with inner rows of short setules along margin of anal operculum. Caudal rami cylindrical, about twice as long as wide, with 7 setae. Middle caudal apical seta (V) longest. Dorsal seta (VII) about half as long as ramus (<xref ref-type="fig" rid="F3">Fig. 3C</xref>).</p><fig id="F3" position="float" orientation="portrait"><label>Figure 3.</label><caption><p><italic><tp:taxon-name>Peltidium nayarit</tp:taxon-name></italic> sp. n., adult female from Playa Careyeros, Nayarit, Mexican Pacific. <bold>A</bold> maxilliped <bold>B</bold> urosome showing anal somite and caudal rami, ventral view <bold>C</bold> right caudal ramus, ventral view showing setation following nomenclature by <xref ref-type="bibr" rid="B9">Huys et al. (1996)</xref> <bold>D</bold> leg 1 <bold>E</bold> leg 5 showing setal nomenclature of exopodal setae following <xref ref-type="bibr" rid="B20">Wells (2007)</xref>. Scales bars: <bold>A, D, E</bold>=100 μm, <bold>B</bold>= 50 μm, <bold>C</bold>=20 μm.</p></caption><graphic xmlns:xlink="http://www.w3.org/1999/xlink" xlink:href="ZooKeys-325-021-g003.jpg" position="float" orientation="portrait" xlink:type="simple"/></fig><p>Antennule (<xref ref-type="fig" rid="F2">Fig. 2B</xref>) 7-segmented; first segment slightly longer than second, ornamented with distal row of spinules. Armature of antennulary segments (s=setae, ae=aesthetasc) as: 1(1), 2(10s), 3(6s), 4(3s+2ae), 5(1s), 6(2s), 7(9s+1ae). Aesthetasc on fourth segment long, about 70% of antennule length.</p><p>Antenna (<xref ref-type="fig" rid="F2">Fig. 2C</xref>). Coxa small, Allobasis with short abexopodal seta and longitudinal patch of spinules on outer margin. Exopod two-segmented, elongated, first segment with short slender seta, second segment bearing three setae distally, distal margin with row of short spinules. One exopodal seta modified, with regular pectinate ornamentation along both margins (see detail in <xref ref-type="fig" rid="F2">Fig. 2C</xref>). Free endopodal segment with outer row of long spinules, armed with one spine and two lateral setae plus seven distal setal elements, four of them being articulated stout setae.</p><p>Mandible (<xref ref-type="fig" rid="F2">Fig. 2D</xref>) short, tapering distally. Gnathobasis with narrow diastema, armed with 5-6 monocuspidate teeth, plus stout dorsal seta fused to gnathobasis, ornamented with row of short setules. Mandibular palp small, represented by a subrectangular coxa-basis segment and a single-segmented endopod armed with an inner row of spinules, six terminal setae plus a single outer seta.</p><p>Maxillule (<xref ref-type="fig" rid="F2">Fig. 2E</xref>). Praecoxal arthrite armed with eight teeth and one distal short seta. Coxa and basis fused, indistinguishable, with three terminal setae. Endopodite represented by one seta. Exopodite one-segmented, with two setae.</p><p>Maxilla (<xref ref-type="fig" rid="F2">Fig. 2F</xref>). Syncoxa robust, short, with two endites, the proximal small and bearing one broad seta, distal endite cylindrical, armed with two subequal, pinnate <!--PageBreak-->setae; allobasis forming a strong terminal claw and with one inner basal seta, one outer basal seta and two subequal outer endopodal setae.</p><p>Maxilliped (<xref ref-type="fig" rid="F3">Fig. 3A</xref>) subchelate. Coxa and basis elongate. Basis with smooth surface, bearing a well-developed seta, as depicted. First endopodal segment robust, ornamented <!--PageBreak-->with single row of spinules and large patch of spinules, as shown. Endopodal claw slender, slightly curved, about 1.3 times as long as basis, with single accompanying seta.</p><p>Leg 1 (<xref ref-type="fig" rid="F3">Fig. 3D</xref>). Coxa elongate, ornamented with single row of small spinules on inner and outer margins, plus single short seta on inner middle part of segment. Basis wide, inner margin and part of outer margin ornamented with spinules. Inner distal basipodal seta reaching distal margin of first endopodal segment. Outer basipodal seta reaching distal end of basis. Exopod three-segmented, second exopodal segment longest, about 1.5 times as long as first segment, with patch of minute spinules on outer distal margin. Two exopodal claws on distal position of third exopodal segment; outer claw half as long as inner claw. Endopod two-segmented, shorter than exopod. Endopodal segments wide, globose (sensu <xref ref-type="bibr" rid="B20">Wells 2007</xref>), ornamented with rows of short setules along the inner and outer margins. Terminal elements include a spine ornamented with distal row of minute spinules and two equally long slender setae.</p><p>Leg 2 (<xref ref-type="fig" rid="F4">Fig. 4A</xref>). Coxa small, basis transversely elongated. Basis with outer seta. Endopod three-segmented, longer than exopod, exopod reaching midlength of third endopodal segment. Exopod three-segmented, with spinules on outer margins of third segment and spinules at insertion of spines on first and second segments.</p><p>Leg 3 (<xref ref-type="fig" rid="F4">Fig. 4B</xref>). Coxa, basis, and relative length of endopodal and exopodal rami as in leg 2. Endopod and exopod three-segmented.</p><p>Leg 4 (<xref ref-type="fig" rid="F4">Fig. 4C</xref>). Coxa and basis as in leg 3. Exopod three-segmented, third segment with 8 setal elements. Insertion points of exopodal spines and outer margins of second and third exopodal segments with rows of spinules. Endopod three-segmented, slightly longer than exopod, outer margins of segments ornamented with rows of short spinules.</p><p>Armature of swimming legs 1-4 as in <xref ref-type="table" rid="T1">Table 1</xref>.</p><p>Leg 5 (<xref ref-type="fig" rid="F3">Fig. 3E</xref>) exopod and baseoendopod separated. Baseoendopod bearing single inner seta. External seta long, borne on elongate cylindrical lobe of baseoendopod reaching half the length of exopodal lobe. Exopodite slender, with 5 setal elements (I-V) (sensu <xref ref-type="bibr" rid="B20">Wells 2007</xref>), two inserted on inner margin (I, II), three (III-V) distal. Elements I-III represented by stout, distally pinnate setae, elements IV and V represented by equally long slender setae.</p><p>Male: Unknown.</p><fig id="F4" position="float" orientation="portrait"><label>Figure 4.</label><caption><p><italic><tp:taxon-name>Peltidium nayarit</tp:taxon-name></italic> sp. n., adult female from Playa Careyeros, Nayarit, Mexican Pacific. <bold>A</bold> leg 2 <bold>B</bold> leg 3 <bold>C</bold> leg 4. Scales bars: <bold>A–C</bold>=100 μm.</p></caption><graphic xmlns:xlink="http://www.w3.org/1999/xlink" xlink:href="ZooKeys-325-021-g004.jpg" position="float" orientation="portrait" xlink:type="simple"/></fig><table-wrap id="T1" position="float" orientation="portrait"><label>Table 1.</label><caption><p>Armature of swimming legs 1-4 (spines in Roman numerals, setae in Arabic) of <italic><tp:taxon-name>Peltidium nayarit</tp:taxon-name></italic> sp. n. Sequence follows external to internal positions.</p></caption><table><tbody><tr><th rowspan="1" colspan="1"/><th rowspan="1" colspan="1">basis</th><th rowspan="1" colspan="1">endopod</th><th rowspan="1" colspan="1">exopod</th></tr><tr><td rowspan="1" colspan="1">leg 1</td><td rowspan="1" colspan="1">1-1</td><td rowspan="1" colspan="1">0-I; 2,I</td><td rowspan="1" colspan="1">1-0;1-1; 1,II</td></tr><tr><td rowspan="1" colspan="1">leg 2</td><td rowspan="1" colspan="1">1-0</td><td rowspan="1" colspan="1">0-1;0-2;II,1,2</td><td rowspan="1" colspan="1">I-0;I-1;III,I,1,2</td></tr><tr><td rowspan="1" colspan="1">leg 3</td><td rowspan="1" colspan="1">1-0</td><td rowspan="1" colspan="1">0-1;0-2;II,1,2</td><td rowspan="1" colspan="1">I-0;I-1;III,1,2</td></tr><tr><td rowspan="1" colspan="1">leg 4</td><td rowspan="1" colspan="1">1-0</td><td rowspan="1" colspan="1">0-1;0,2;2,2</td><td rowspan="1" colspan="1">I-1; I-1; III,I,1,3</td></tr></tbody></table></table-wrap></tp:treatment-sec><tp:treatment-sec sec-type="Remarks"><title>Remarks.</title><p>The available keys to the species of <!--PageBreak--><!--PageBreak--><italic><tp:taxon-name>Peltidium</tp:taxon-name></italic> include those by <xref ref-type="bibr" rid="B12">Nicholls (1941)</xref>, <xref ref-type="bibr" rid="B10">Lang (1948)</xref>, and <xref ref-type="bibr" rid="B20">Wells (2007)</xref>; when following the latter work, our specimens from Nayarit key down to a couplet leading to either <italic><tp:taxon-name>Peltidium nichollsi</tp:taxon-name></italic> Geddes, 1968 or <italic><tp:taxon-name>Peltidium lerneri</tp:taxon-name></italic> Geddes, 1968, both from the Bahamas. These species share the following characters with <italic><tp:taxon-name>Peltidium nayarit</tp:taxon-name></italic> sp. n.: female leg 5 with separate exopod and baseoendopod with 5 setae borne on distal and inner edges only; leg 1 with two-segmented endopod, distal endopodal segment with three setal elements; the number of setae on the distal endopodal segment of legs 2-4 is 3:5:4. The new species differs from these two Bahamian species in several characters, as follows. It diverges from <italic><tp:taxon-name>Peltidium nichollsi</tp:taxon-name></italic> in having a sharper frontal protuberance of the cephalosome and a longer cephalosome (length/width ratio= 1.26 vs. 1.43 in <italic><tp:taxon-name>Peltidium nayarit</tp:taxon-name></italic> sp. n.). In the new species the outer basipodal seta of leg 1 is slender, inserted on the proximal half of segment, whereas this seta is stouter, shorter, and borne on the distal half of the basipod in <italic><tp:taxon-name>Peltidium nichollsi</tp:taxon-name></italic>. The setal elements of both the exopod and endopod of leg 1 differ in these two species. The third exopodal segment <italic><tp:taxon-name>Peltidium nichollsi</tp:taxon-name></italic> bears two strong, stout subdistal elements in addition to the pair of terminal claws (<xref ref-type="bibr" rid="B5">Geddes 1968</xref>, fig. 6B) vs. a single slender seta in <italic><tp:taxon-name>Peltidium nayarit</tp:taxon-name></italic> sp. n. (<xref ref-type="fig" rid="F3">Fig. 3D</xref>) and the terminal claws are equally long in <italic><tp:taxon-name>Peltidium nichollsi</tp:taxon-name></italic>, whereas the inner claw is about twice as long as the outer one in the new species. In <italic><tp:taxon-name>Peltidium nichollsi</tp:taxon-name></italic> the three distal elements of the second endopodal segment have different lengths, whereas these elements are equally long in <italic><tp:taxon-name>Peltidium nayarit</tp:taxon-name></italic> sp. n. Both species share the presence of one modified seta on the antennary exopod, but in <italic><tp:taxon-name>Peltidium nichollsi</tp:taxon-name></italic> only the tip of the seta is irregularly pectinate (<xref ref-type="bibr" rid="B5">Geddes 1968</xref>, fig. 7B), whereas in the new species this seta is regularly pectinate almost its entire length (see detail in <xref ref-type="fig" rid="F2">Fig. 2C</xref>). Another species with a distally pectinate exopodal seta is <italic><tp:taxon-name>Peltidium maldivianum</tp:taxon-name></italic> Sewell, 1940, but it differs in characters of leg 1 and leg 5 from both <italic><tp:taxon-name>Peltidium nichollsi</tp:taxon-name></italic> (see <xref ref-type="bibr" rid="B20">Wells 2007</xref>) and <italic><tp:taxon-name>Peltidium nayarit</tp:taxon-name></italic> sp. n. The armature of leg 5 is also different between the new species and <italic><tp:taxon-name>Peltidium nichollsi</tp:taxon-name></italic>. In the latter, setae I and II are heavily pectinate (<xref ref-type="bibr" rid="B5">Geddes 1968</xref>, fig. 7G), they are also clearly shorter than setal elements III and V, and seta IV is shorter than elements III and V. In the new species elements I-III are not heavily pectinate but lightly spinulose (<xref ref-type="fig" rid="F3">Fig. 3E</xref>), element II is longest and seta IV is almost as long as seta V.</p><p>The new species can be distinguished from <italic><tp:taxon-name>Peltidium lerneri</tp:taxon-name></italic> by the armature of leg 1. In <italic><tp:taxon-name>Peltidium lerneri</tp:taxon-name></italic> the exopodal claws are subequally long, whereas the inner is twice as long as the outer one in <italic><tp:taxon-name>Peltidium nayarit</tp:taxon-name></italic> sp. n. In addition, the inner spiniform seta of the second endopodal segment is clearly shorter than the other two setae <italic>vs</italic>. an equal length of the three elements in the new species. Also, as indicated by <xref ref-type="bibr" rid="B20">Wells (2007)</xref>, in <italic><tp:taxon-name>Peltidium lerneri</tp:taxon-name></italic> the shape of the first endopodal segment is quadrate (<xref ref-type="bibr" rid="B5">Geddes 1968</xref>, fig. 8C), with straight outer margin and inner margin only slightly convex; this character allows distinction from the globose (i.e. both margins of segment convex) condition present in both <italic><tp:taxon-name>Peltidium nichollsi</tp:taxon-name></italic> and <italic><tp:taxon-name>Peltidium nayarit</tp:taxon-name></italic> sp. n. The middle of the three antennary exopodal setae is the longest in <italic><tp:taxon-name>Peltidium lerneri</tp:taxon-name></italic> (<xref ref-type="bibr" rid="B5">Geddes 1968</xref>, fig. 9B), but the corresponding seta is the shortest in the new species (<xref ref-type="fig" rid="F2">Fig. 2C</xref>). Most importantly, the female leg 5 is different in these two species. In <italic><tp:taxon-name>Peltidium lerneri</tp:taxon-name></italic> setal element IV is very reduced, about 1/3 as long as adjacent seta V (<xref ref-type="bibr" rid="B5">Geddes 1968</xref>, fig. 8G), whereas the same element is as long as seta V in the new species (<xref ref-type="fig" rid="F3">Fig. 3E</xref>). A reduced seta IV is also present in <italic><tp:taxon-name>Peltidium proximum</tp:taxon-name></italic> Nicholls, 1941 (<xref ref-type="bibr" rid="B12">Nicholls 1941</xref>). Also, the exopodal lobe is clearly shorter in <italic><tp:taxon-name>Peltidium lerneri</tp:taxon-name></italic> (length/width ratio=1.8) (<xref ref-type="bibr" rid="B5">Geddes 1968</xref>, fig. 8G) than it is in <italic><tp:taxon-name>Peltidium nayarit</tp:taxon-name></italic> sp. n., which is an elongate, slender structure (L/W ratio=4.14).</p><p>The new species shares also some important characters with <!--PageBreak--><italic><tp:taxon-name>Peltidium speciosum</tp:taxon-name></italic> Thompson &amp; Scott, 1903 (see <xref ref-type="bibr" rid="B12">Nicholls 1941</xref>), including a leg 5 with a very similar armature and structure except for a relatively robust exopodal segment (length/width ratio= 3.7 vs. 4.2 in <italic><tp:taxon-name>Peltidium nayarit</tp:taxon-name></italic> sp. n.) and a shorter outer baseoendopodal seta, reaching to about half the length of exopodal seta V (<xref ref-type="bibr" rid="B12">Nicholls 1941</xref>, fig. 8), thus differing from the new species, in which the same seta almost reaches the distal end of seta V (<xref ref-type="fig" rid="F3">Fig. 3E</xref>). In the new species one of the antennary exopodal setae is modified, as described (<xref ref-type="fig" rid="F2">Fig. 2C</xref>), whereas <italic><tp:taxon-name>Peltidium speciosum</tp:taxon-name></italic> lacks modified setae (<xref ref-type="bibr" rid="B12">Nicholls 1941</xref> fig. 8). Several characters of leg 1 differ in these two species; in <italic><tp:taxon-name>Peltidium speciosum</tp:taxon-name></italic>, the inner basipodal seta is relatively longer than in the new species, it reaches to about half the length of the second endopodal segment (<xref ref-type="bibr" rid="B12">Nicholls 1941</xref>, fig. 8), whereas it is clearly shorter in <italic><tp:taxon-name>Peltidium nayarit</tp:taxon-name></italic> sp. n., barely reaching halfway along the first endopodal segment. The shape of the first and second endopodal segments differs in these two species, the first one is subquadrate as in <italic><tp:taxon-name>Peltidium lerneri</tp:taxon-name></italic> (<xref ref-type="bibr" rid="B12">Nicholls 1941</xref>, <xref ref-type="bibr" rid="B5">Geddes 1968</xref>) and the second is subrectangular, with straight margins, thus diverging from the subtriangular shape present in <italic><tp:taxon-name>Peltidium nayarit</tp:taxon-name></italic> sp. n. (<xref ref-type="fig" rid="F3">Fig. 3D</xref>). Most importantly, in <italic><tp:taxon-name>Peltidium speciosum</tp:taxon-name></italic> there are four setal elements on the second endopodal segment, thus diverging from the new species (and also from <italic><tp:taxon-name>Peltidium lerneri</tp:taxon-name></italic> and <italic><tp:taxon-name>Peltidium nichollsi</tp:taxon-name></italic>), with only three such elements. The terminal exopodal claws of leg 1 are subequal in <italic><tp:taxon-name>Peltidium speciosum</tp:taxon-name></italic> and diverge from the pattern described herein for <italic><tp:taxon-name>Peltidium nayarit</tp:taxon-name></italic> sp. n. When <xref ref-type="bibr" rid="B12">Nicholls’ (1941)</xref> work is followed to identify our specimens from Nayarit, we reach <italic><tp:taxon-name>Peltidium purpureum</tp:taxon-name></italic>, which can be easily separated from the new species by its having 4 setal elements (2 claws, 2 setae) on the third exopodal segment of leg 1 vs. 3 elements (2 claws, 1 seta) in the new species, a different shape of the endopodal segments of leg 1, with narrower segments, and by its having 6 setal elements on the exopodal lobe of leg 5 instead of five found in <italic><tp:taxon-name>Peltidium nayarit</tp:taxon-name></italic> sp. n. Also, <italic><tp:taxon-name>Peltidium purpureum</tp:taxon-name></italic> has 3 maxillar endites (1 proximal, 2 distal) while <italic><tp:taxon-name>Peltidium nayarit</tp:taxon-name></italic> and all other <italic><tp:taxon-name>Peltidium</tp:taxon-name></italic> species mentioned in this paper (except maybe <italic><tp:taxon-name>Peltidium maldivianum</tp:taxon-name></italic>, whose maxilla has not been described) have lost the proximal endite.</p></tp:treatment-sec><ref-list><ref id="B9"><mixed-citation xmlns:xlink="http://www.w3.org/1999/xlink" xlink:type="simple"><person-group><name name-style="western"><surname>Huys</surname><given-names>R</given-names></name><name name-style="western"><surname>Gee</surname><given-names>JM</given-names></name><name name-style="western"><surname>Moore</surname><given-names>CG</given-names></name><name name-style="western"><surname>Hamond</surname><given-names>R</given-names></name></person-group> (<year>1996</year>) <article-title>Marine and Brackish Water Harpacticoid Copepods. Part 1: keys and notes for identification of the species.</article-title> In: <person-group><name name-style="western"><surname>Barnes</surname><given-names>RSK</given-names></name><name name-style="western"><surname>Crothers</surname><given-names>JH</given-names></name></person-group> (<role>Eds</role>) <source>Synopses of the British Fauna (New Series) 51</source>, <publisher-name>Field Studies Council</publisher-name>, <publisher-loc>Shrewsbury</publisher-loc>, <fpage>1</fpage>–<lpage>352</lpage>.</mixed-citation></ref><ref id="B20"><mixed-citation xmlns:xlink="http://www.w3.org/1999/xlink" xlink:type="simple"><person-group><name name-style="western"><surname>Wells</surname><given-names>JBJ</given-names></name></person-group> (<year>2007</year>) <article-title>An annotated checklist and keys to the species of Copepoda Harpacticoida (Crustacea).</article-title><source>Zootaxa</source><volume>1568</volume>: <fpage>1</fpage>-<lpage>872</lpage>.</mixed-citation></ref><ref id="B12"><mixed-citation xmlns:xlink="http://www.w3.org/1999/xlink" xlink:type="simple"><person-group><name name-style="western"><surname>Nicholls</surname><given-names>A</given-names></name></person-group> (<year>1941</year>) <article-title>Littoral Copepoda from South Australia (1) Harpacticoida.</article-title><source>Records of the South Australian Museum</source><volume>6</volume>: <fpage>381</fpage>-<lpage>427</lpage>.</mixed-citation></ref><ref id="B10"><mixed-citation xmlns:xlink="http://www.w3.org/1999/xlink" xlink:type="simple"><person-group><name name-style="western"><surname>Lang</surname><given-names>K</given-names></name></person-group> (<year>1948</year>) <source>Monographie der Harpacticiden. Lund, Håkan Ohlsson’s Bøktryckeri, Nordiska Bøkhandeln. Vols. 1–2, Stockholm, 1682 pp.</source></mixed-citation></ref><ref id="B5"><mixed-citation xmlns:xlink="http://www.w3.org/1999/xlink" xlink:type="simple"><person-group><name name-style="western"><surname>Geddes</surname><given-names>DC</given-names></name></person-group> (<year>1968</year>) <article-title>Marine biological investigations in the Bahamas 7. Harpacticoid copepods belonging to the families Porcellidiidae Sars, Peltidiidae Sars, and Tegastidae Sars.</article-title><source>Sarsia</source><volume>35</volume>: <fpage>9</fpage>-<lpage>56</lpage>.</mixed-citation></ref></ref-list></tp:taxon-treatment>
